# Supplementary material for: Clinical characteristics and viral load dynamics of COVID-19 in a mildly or moderately symptomatic outpatient sample
Source: PLoS One. 2021 Oct 21;16(10):e0258970. doi: 10.1371/journal.pone.0258970 (PMC8530348; doi:10.1371/journal.pone.0258970)
Supplement: S2 Table — (XLSX) [file pone.0258970.s003.xlsx]

## Sheet: Sheet1
Patient	1	2	3	4	5	6	7	10	11	13	14	15	16	17	18	19	20	21	22	23	24	25	26	27	28
Age	20	23	53	25	19	30	25	39	28	37	37	21	39	54	49	31	23	26	58	26	26	24	26	46	34
Subjective fever	Y	N	Y	N	Y	Y	Y	N	N	N	N	N	N	Y	N	N	Y	Y	Y	N	N	Y	N	Y	Y
Cough	Y	Y	Y	Y	Y	N	Y	Y	Y	Y	N	N	N	Y	N	N	N	N	N	N	N	Y	N	Y	Y
Congestion	Y	Y	Y	Y	Y	Y	Y	Y	N	Y	Y	Y	N	Y	Y	N	N	N	Y	Y	N	Y	Y	Y	Y
Sore throat	N	Y	N	Y	Y	Y	Y	Y	N	N	N	Y	N	Y	N	Y	Y	N	N	Y	N	Y	N	N	Y
Rhinorrhea	N	Y	N	Y	Y	Y	Y	Y	N	Y	N	N	N	N	Y	Y	N	Y	N	Y	Y	N	N	N	Y
Shortness of breath	N	N	Y	N	Y	Y	N	N	Y	Y	Y	N	Y	N	N	N	N	Y	N	N	N	Y	N	N	N
Muscle Aches	Y	Y	Y	N	Y	Y	N	N	N	Y	Y	N	Y	Y	Y	N	Y	Y	Y	Y	N	Y	N	Y	Y
Loss or decrease of taste or smell	Y	Y	Y	Y	Y	N	N	N	N	Y	Y	Y	N	Y	Y	Y	N	Y	Y	N	Y	Y	Y	N	Y
Chills or shaking	Y	Y	Y	N	N	N	Y	Y	N	N	N	N	Y	Y	Y	N	Y	Y	Y	Y	N	Y	N	N	Y
Headache	Y	Y	N	Y	Y	Y	N	Y	N	Y	Y	Y	Y	Y	Y	Y	Y	Y	N	Y	N	Y	N	Y	Y
Nausea, anorexia or other gastrointestinal symptoms	N	Y	Y	Y	Y	Y	N	Y	N	Y	Y	N	Y	Y	N	Y	Y	Y	N	Y	Y	Y	N	Y	N
Duration of symptoms	12	14	23	14	13	19	13	21	13	23	9	19	7	21	28	36	6	25	16	18	9	67	18	19	44
Number of symptoms experienced	7	9	8	7	10	8	6	6	2	8	6	4	5	9	6	5	6	8	5	7	3	10	2	6	9
Days from symptom onset to first PCR	1	2	4	2	4	5	2	3	2	5	2	7	3	4	1	1	1	2	4	1	1	1	2	2	1
Ct of first PCR (Adjusted for comparison)	27	19	18	22	17	25	36	16	34	25	21	27	22	27	16	19	16	22	16	20	21	15	13	13	14
Days from first positive test to first of 2 serial negative PCRs	20	26	33	12	36	24	N/A	22	5	10	24	21	27	DROPPED	32	14	39	23	42	38	20	49	23	40	49
Antibody Result - Week 2	Negative	Positive	Negative	Positive	Negative	Positive	Negative	Positive	Positive	Positive	Positive	Positive	Positive	Positive	Positive	Positive	Negative		Positive	Negative	Negative	Negative	Positive	Negative	Positive
Antibody Result - Week 4	Positive	Positive	Positive	Positive	Positive	Positive	N/A	Positive	Positive	Positive	Positive	Positive	Positive	N/A	Positive	Positive	Positive	Positive	Positive	Positive	Positive	Positive	Positive	Positive	Positive
Symptoms (In 25 patients)	Count	% with
Subjective fever	12	0.48
Cough	13	0.52
Congestion	19	0.76
Sore throat	13	0.52
Rhinorrhea	13	0.52
Shortness of breath	9	0.36
Muscle Aches	17	0.68
Loss or decrease of taste or smell	17	0.68
Chills or shaking	14	0.56
Headache	19	0.76
Nausea, anorexia or other gastrointestinal symptoms	17	0.68
			0	1	2	3	4
	Mean	SD	Min	25th %tile	Median	75th %tile	Max
Duration of symptoms	20.3	13.0145	6	13	18	23	67
Number of symptoms experienced	6.5	2.2	2	5	6	8	10
Days from symptom onset to first PCR	2.8	2.1	1	1	2	4	9
Ct of first PCR (Adjusted for comparison)	21.4	6.8	13	16	20	25	36
Days from first positive test to first of 2 serial negative PCRs	27.4	12.5	5	20	24	38	49
Antibody Test	N Positive	% Positive
Week 2	15	0.6
Week 4	23	0.958333
Week 8	21	1
2 Week Antibody Test
Days since onset min	Days since onset median	Days since onset max	Total N	N Positive	Percent Positive
10	13	20	25	15	0.6
4 Week Antibody Test
Days since onset min	Days since onset median	Days since onset max	Total N	N Positive	Percent Positive
24	28	34	24	23	0.958333
8 Week Antibody Test
Days since onset min	Days since onset median	Days since onset max	Total N	N Positive	Percent Positive
52	54	65	21	21	1
Abbreviations: N/A = Not available; Min=minimum; Max=Maximum; SD=standard deviation
